# Supplementary material for: Guanidinium chloro­chromate
Source: Acta Crystallogr Sect E Struct Rep Online. 2010 Jan 27;66(Pt 2):m203. doi: 10.1107/S1600536810002710 (PMC2979783; doi:10.1107/S1600536810002710)
Supplement: Supplementary file 2 [file e-66-0m203-Isup2.hkl]

# 
# h,k,l, Fc-squared, Fo-squared, sigma(Fo-squared) and status flag 
# 
data_I
_shelx_title ' fs45_0m in Pnma (100K)' 
_shelx_refln_list_code          4 
_shelx_F_calc_maximum      152.30 
_exptl_crystal_F_000       392.00 
_reflns_d_resolution_high  0.5839 
 
loop_ 
 _symmetry_equiv_pos_as_xyz 
 'x, y, z' 
 '-x+1/2, -y, z+1/2' 
 '-x, y+1/2, -z' 
 'x+1/2, -y+1/2, -z+1/2' 
 '-x, -y, -z' 
 'x-1/2, y, -z-1/2' 
 'x, -y-1/2, z' 
 '-x-1/2, y-1/2, z-1/2' 
 
_cell_length_a     5.9708 
_cell_length_b     7.5302 
_cell_length_c    14.7085 
_cell_angle_alpha  90.000 
_cell_angle_beta   90.000 
_cell_angle_gamma  90.000 
 
_shelx_F_squared_multiplier     1.000 
 
loop_ 
 _refln_index_h 
 _refln_index_k 
 _refln_index_l 
 _refln_F_squared_calc 
 _refln_F_squared_meas 
 _refln_F_squared_sigma 
 _refln_observed_status 
   2   0   0     7096.85     7622.74    133.82 o 
   4   0   0     7265.09     7322.87    205.52 o 
   6   0   0     1265.53     1295.38     49.24 o 
   8   0   0      227.18      226.94     12.01 o 
   2   1   0      245.24      178.41      2.93 o 
   4   1   0      609.79      603.34      9.96 o 
   6   1   0      603.14      621.29     11.63 o 
   8   1   0       37.69       42.93      3.88 o 
  10   1   0      225.06      238.49     13.68 o 
   0   2   0    23195.63    21460.78    329.73 o 
   2   2   0      207.58      211.20      3.46 o 
   4   2   0     4705.88     4717.22     52.77 o 
   6   2   0      352.57      346.93     11.28 o 
   8   2   0      320.27      331.22     16.67 o 
  10   2   0      103.23      101.35      8.71 o 
   2   3   0      890.70      845.79     10.75 o 
   4   3   0     1708.51     1716.11     20.46 o 
   6   3   0     2688.87     2724.15     47.74 o 
   8   3   0       38.16       32.51      5.32 o 
   0   4   0    12162.18    11652.18    169.66 o 
   2   4   0      627.23      636.12      7.47 o 
   4   4   0     2563.23     2544.96     35.40 o 
   6   4   0      289.94      294.98      7.40 o 
   8   4   0      147.52      131.40      9.74 o 
   2   5   0      736.52      774.40      8.62 o 
   4   5   0      128.84      115.02      3.11 o 
   6   5   0      494.73      491.77     14.17 o 
   8   5   0       14.93       16.28      4.49 o 
   0   6   0    16825.27    16404.77    211.15 o 
   2   6   0     1385.70     1318.99     14.61 o 
   4   6   0     2721.14     2759.34     34.98 o 
   6   6   0      564.76      569.30     17.41 o 
   8   6   0      172.17      181.22     12.43 o 
   2   7   0       11.91       17.19      1.24 o 
   4   7   0      384.73      365.20     10.71 o 
   6   7   0      339.74      356.32     13.22 o 
   8   7   0       13.05        7.30      4.29 o 
   0   8   0     3710.02     3701.21     50.96 o 
   2   8   0       78.83       76.33      2.38 o 
   4   8   0     1543.40     1529.86     31.56 o 
   6   8   0      133.05      123.78      7.61 o 
   8   8   0      282.21      292.91     17.35 o 
   2   9   0      188.93      195.34      6.42 o 
   4   9   0      301.15      311.80     12.85 o 
   6   9   0      852.18      855.64     25.51 o 
   0  10   0     1896.55     1980.50     38.03 o 
   2  10   0      140.37      146.33      9.46 o 
   4  10   0      425.78      426.38     16.16 o 
   6  10   0       62.82       66.17      6.62 o 
   2  11   0      327.02      339.26     14.13 o 
   4  11   0        6.96        9.69      3.42 o 
   0  12   0     2107.23     2215.89     81.01 o 
   2  12   0      171.39      185.68     10.54 o 
   1   0   1     1551.84     1677.42     21.66 o 
   2   0   1     6050.07     5970.25    108.11 o 
   3   0   1       56.87       69.23      2.14 o 
   4   0   1     1826.24     1987.61     34.79 o 
   5   0   1      971.21     1011.99     15.13 o 
   6   0   1      124.31      131.91      4.16 o 
   7   0   1      401.21      397.56      8.79 o 
   8   0   1       31.92       29.32      3.25 o 
   9   0   1        1.68        3.02      1.86 o 
  10   0   1      207.61      238.91     13.86 o 
   0   1   1     3659.74     3997.18     42.00 o 
   1   1   1     1103.61     1110.04      9.90 o 
   2   1   1      569.67      591.05      5.66 o 
   3   1   1      298.23      309.74      3.86 o 
   4   1   1     1640.04     1595.66     13.75 o 
   5   1   1      813.05      780.60      8.51 o 
   6   1   1      359.95      364.44      5.70 o 
   7   1   1      239.21      252.02      4.65 o 
   8   1   1      165.75      173.06      4.77 o 
   9   1   1      340.31      348.08      9.56 o 
  10   1   1       33.57       33.19      5.78 o 
   1   2   1     3144.61     3099.27     25.03 o 
   2   2   1        8.04        4.23      0.32 o 
   3   2   1      255.94      231.43      2.48 o 
   4   2   1        1.60        1.70      0.48 o 
   5   2   1     1824.26     1795.79     17.71 o 
   6   2   1      450.11      452.94      6.60 o 
   7   2   1      241.53      236.08      6.32 o 
   8   2   1       60.76       62.21      3.78 o 
   9   2   1       57.39       53.07      4.60 o 
  10   2   1      156.26      158.77      7.72 o 
   0   3   1     1155.12     1014.34     14.78 o 
   1   3   1       84.02      109.07      1.49 o 
   2   3   1      347.30      408.76      3.63 o 
   3   3   1      272.39      305.40      3.27 o 
   4   3   1     3194.79     3228.46     26.94 o 
   5   3   1      750.02      746.98      7.76 o 
   6   3   1      278.87      278.63      6.92 o 
   7   3   1       57.65       61.58      2.79 o 
   8   3   1      624.97      670.56     26.88 o 
   9   3   1      278.42      289.42     10.80 o 
   1   4   1     2480.47     2429.70     16.11 o 
   2   4   1      113.00       78.55      1.29 o 
   3   4   1      287.53      290.59      2.98 o 
   4   4   1       26.65       27.09      1.01 o 
   5   4   1     1679.65     1710.11     17.20 o 
   6   4   1      166.86      179.51      5.24 o 
   7   4   1      186.47      158.96     12.15 o 
   8   4   1       30.82       27.00      3.99 o 
   9   4   1       73.64       65.39      6.44 o 
   0   5   1     3366.42     3341.66     33.53 o 
   1   5   1      180.43      166.52      1.85 o 
   2   5   1      242.29      227.45      2.36 o 
   3   5   1       31.94       25.20      0.93 o 
   4   5   1      962.28      956.65     10.39 o 
   5   5   1      359.06      363.50      5.66 o 
   6   5   1      315.14      322.49      5.44 o 
   7   5   1       94.91       82.04      5.60 o 
   8   5   1      120.20      117.78      6.70 o 
   9   5   1      226.76      239.90     10.30 o 
   1   6   1      834.09      840.44      6.78 o 
   2   6   1     1336.51     1266.47      9.66 o 
   3   6   1        0.82        0.93      0.43 o 
   4   6   1      437.35      403.85      5.80 o 
   5   6   1      528.34      527.88      8.41 o 
   6   6   1       85.46       84.80      4.02 o 
   7   6   1      199.70      200.63      9.03 o 
   8   6   1       24.41       21.00      3.75 o 
   9   6   1        0.66        2.28      2.47 o 
   0   7   1      450.80      458.80      6.92 o 
   1   7   1      184.35      183.53      2.32 o 
   2   7   1        6.60        7.05      0.60 o 
   3   7   1       50.95       45.37      1.78 o 
   4   7   1      462.10      472.36      7.17 o 
   5   7   1      376.72      389.12      8.26 o 
   6   7   1      116.66      124.66      5.09 o 
   7   7   1      185.65      182.33      8.93 o 
   8   7   1      113.51      122.30      7.34 o 
   1   8   1      377.79      387.83      3.87 o 
   2   8   1      111.65      104.08      2.13 o 
   3   8   1       54.16       54.82      2.70 o 
   4   8   1        0.28        2.13      1.26 o 
   5   8   1      495.97      520.12     12.29 o 
   6   8   1      281.59      282.42      8.42 o 
   7   8   1       74.99       82.18      5.44 o 
   8   8   1       49.37       33.49      4.84 o 
   0   9   1      252.72      263.81      4.27 o 
   1   9   1        0.40        0.37      0.54 o 
   2   9   1       12.91       11.66      1.34 o 
   3   9   1       29.66       31.18      2.57 o 
   4   9   1      710.19      712.62     18.40 o 
   5   9   1      187.03      190.60      6.94 o 
   6   9   1      107.42       98.22      5.20 o 
   7   9   1       34.81       35.54      4.12 o 
   1  10   1      552.37      561.65      7.56 o 
   2  10   1       62.88       71.05      4.43 o 
   3  10   1       72.97       72.47      4.97 o 
   4  10   1       28.25       29.09      3.35 o 
   5  10   1      530.76      529.30     13.28 o 
   6  10   1       32.02       19.98      2.97 o 
   0  11   1      568.84      573.86     13.31 o 
   1  11   1        8.97        6.01      1.56 o 
   2  11   1       47.42       42.19      3.90 o 
   3  11   1        2.25        4.23      1.93 o 
   4  11   1      291.06      297.75      9.54 o 
   5  11   1       51.39       54.03      4.69 o 
   1  12   1      133.97      121.99      5.98 o 
   2  12   1      206.25      215.37     12.39 o 
   3  12   1        8.46       10.84      2.63 o 
   0   0   2      221.84      222.38      3.40 o 
   1   0   2     3343.79     3492.82     47.27 o 
   2   0   2        3.62        0.77      0.38 o 
   3   0   2     1733.79     1699.60     18.46 o 
   4   0   2       27.32       22.32      0.93 o 
   5   0   2      621.48      648.30     17.78 o 
   6   0   2      414.31      434.42      8.88 o 
   7   0   2      289.44      301.65      8.28 o 
   8   0   2       98.12       98.71      4.64 o 
   9   0   2       85.84       81.67      7.68 o 
  10   0   2       28.03       34.03      5.87 o 
   1   1   2    12719.94    11976.20    115.07 o 
   2   1   2     7629.06     7671.69     76.23 o 
   3   1   2      710.55      635.75      7.27 o 
   4   1   2     1199.92     1246.30     11.48 o 
   5   1   2     1049.66     1094.69     11.39 o 
   6   1   2        7.07        7.68      0.93 o 
   7   1   2       54.84       57.67      2.17 o 
   8   1   2       95.51       90.46      4.25 o 
   9   1   2      220.42      217.36      7.19 o 
  10   1   2       32.91       31.98      4.07 o 
   0   2   2     1306.11     1531.92     17.84 o 
   1   2   2     5982.65     5994.25     43.95 o 
   2   2   2     1741.03     1760.54     14.75 o 
   3   2   2     2080.36     2008.08     18.41 o 
   4   2   2       70.44       72.99      1.97 o 
   5   2   2     1839.68     1784.45     19.51 o 
   6   2   2      543.54      555.22      9.38 o 
   7   2   2     1120.34     1112.50     15.87 o 
   8   2   2      372.35      370.47      9.85 o 
   9   2   2       62.11       71.57      4.32 o 
  10   2   2        3.26        5.54      3.37 o 
   1   3   2      327.69      273.92      2.65 o 
   2   3   2     1100.14     1069.47      8.44 o 
   3   3   2      322.32      304.27      3.11 o 
   4   3   2       54.39       54.90      1.37 o 
   5   3   2      169.10      170.31      2.71 o 
   6   3   2      148.08      142.38      3.27 o 
   7   3   2       91.59       89.76      3.26 o 
   8   3   2      124.71      120.99      5.27 o 
   9   3   2      110.60      118.96     16.63 o 
   0   4   2      191.40      200.22      3.22 o 
   1   4   2     3771.26     3878.42     26.53 o 
   2   4   2      518.81      519.94      4.74 o 
   3   4   2     1994.21     2016.38     15.94 o 
   4   4   2       58.80       61.49      1.45 o 
   5   4   2     1388.51     1384.67     13.96 o 
   6   4   2      353.97      359.44      7.05 o 
   7   4   2     1057.35      995.14     43.60 o 
   8   4   2      267.60      257.63     10.03 o 
   9   4   2       58.73       61.95      7.18 o 
   1   5   2     3283.89     3212.45     20.81 o 
   2   5   2     2540.84     2515.90     18.11 o 
   3   5   2      150.57      155.69      2.21 o 
   4   5   2      865.81      867.68      9.40 o 
   5   5   2      483.01      477.91      7.48 o 
   6   5   2        0.21       -0.03      0.80 o 
   7   5   2       24.89       29.46      3.82 o 
   8   5   2       43.42       41.15      4.57 o 
   9   5   2      102.46       93.26      9.52 o 
   0   6   2        0.95        0.25      0.48 o 
   1   6   2      850.09      856.81      6.39 o 
   2   6   2       10.16        8.13      0.54 o 
   3   6   2      674.06      706.27      7.42 o 
   4   6   2        3.55        3.63      0.76 o 
   5   6   2      319.85      307.34      5.04 o 
   6   6   2      220.42      213.82      5.84 o 
   7   6   2      197.97      202.80     10.62 o 
   8   6   2       60.83       56.33      5.48 o 
   9   6   2       54.48       45.29      5.12 o 
   1   7   2     1894.37     1888.86     13.21 o 
   2   7   2     1197.83     1189.96      9.77 o 
   3   7   2      323.35      328.37      4.69 o 
   4   7   2      296.12      289.14      4.87 o 
   5   7   2      568.38      567.37      9.63 o 
   6   7   2       27.76       25.79      3.30 o 
   7   7   2       63.23       61.66      5.73 o 
   8   7   2       52.34       59.02      5.79 o 
   0   8   2      288.25      281.19      4.32 o 
   1   8   2      469.25      484.94      4.96 o 
   2   8   2      297.45      290.86      3.90 o 
   3   8   2      221.62      229.13      4.71 o 
   4   8   2       14.21       13.19      1.67 o 
   5   8   2      596.48      598.10     13.50 o 
   6   8   2      207.49      202.10      6.95 o 
   7   8   2      422.45      434.43     15.38 o 
   1   9   2      268.08      280.24      4.00 o 
   2   9   2      304.05      307.54      4.71 o 
   3   9   2       95.89       90.22      3.67 o 
   4   9   2       32.58       30.61      4.24 o 
   5   9   2       85.35       84.55      5.28 o 
   6   9   2       45.79       38.17      3.53 o 
   7   9   2       47.09       48.96      6.32 o 
   0  10   2        1.11        0.82      1.08 o 
   1  10   2      615.48      636.00      8.65 o 
   2  10   2       43.69       37.01      2.48 o 
   3  10   2      548.37      539.08     13.06 o 
   4  10   2       17.62       18.66      2.89 o 
   5  10   2      329.68      331.14      9.86 o 
   6  10   2       57.40       49.22      5.33 o 
   1  11   2      472.66      507.39      8.74 o 
   2  11   2      377.75      385.05     10.76 o 
   3  11   2       21.32       18.94      4.23 o 
   4  11   2      154.40      169.12      8.51 o 
   5  11   2       87.31       91.15      5.52 o 
   0  12   2        0.70        0.72      2.53 o 
   1  12   2      171.81      183.28      6.39 o 
   2  12   2        5.54        5.32      2.46 o 
   3  12   2      140.72      146.87      7.86 o 
   1   0   3       16.90       19.16      0.59 o 
   2   0   3      578.33      498.34      7.47 o 
   3   0   3       34.45       24.09      0.89 o 
   4   0   3      204.53      183.89      3.61 o 
   5   0   3      128.28      134.38      4.23 o 
   6   0   3      422.77      431.99      8.86 o 
   7   0   3      206.75      220.82      6.07 o 
   8   0   3        7.23        1.97      1.60 o 
   9   0   3      200.28      212.38     12.71 o 
  10   0   3      102.04       90.53      8.40 o 
   0   1   3      801.66      841.77     10.18 o 
   1   1   3     5782.12     5941.25     50.20 o 
   2   1   3       93.60      110.27      1.91 o 
   3   1   3    10684.57    10703.80    101.40 o 
   4   1   3      945.36      939.79      8.91 o 
   5   1   3       56.57       58.00      1.57 o 
   6   1   3       74.06       73.66      2.37 o 
   7   1   3      856.31      869.71     12.00 o 
   8   1   3       30.09       29.73      2.78 o 
   9   1   3        6.24        5.78      2.18 o 
  10   1   3        6.83        3.37      2.18 o 
   1   2   3     1144.66     1408.45     11.88 o 
   2   2   3        2.10       14.97      2.34 o 
   3   2   3     1075.19     1046.22     10.15 o 
   4   2   3        0.69        0.55      0.37 o 
   5   2   3      258.69      261.13      4.84 o 
   6   2   3        1.39        1.65      0.72 o 
   7   2   3      489.08      504.96      8.77 o 
   8   2   3       41.44       38.13      3.17 o 
   9   2   3      541.00      589.65     14.20 o 
  10   2   3       35.52       30.97      6.00 o 
   0   3   3    11887.33    12042.32    156.41 o 
   1   3   3     1694.44     1581.71     12.02 o 
   2   3   3      388.80      390.90      3.54 o 
   3   3   3     2812.20     2683.59     21.39 o 
   4   3   3     1821.58     1851.52     17.23 o 
   5   3   3       36.83       37.07      1.41 o 
   6   3   3      355.79      360.69      6.31 o 
   7   3   3      935.49      906.41     19.87 o 
   8   3   3       52.18       52.64      3.87 o 
   9   3   3       17.01       11.63      2.33 o 
   1   4   3      111.69      152.16      1.74 o 
   2   4   3       57.26       67.20      1.23 o 
   3   4   3      743.34      758.00      6.81 o 
   4   4   3       17.32       19.28      0.96 o 
   5   4   3      247.69      251.69      4.09 o 
   6   4   3        5.02        6.05      1.08 o 
   7   4   3      348.65      330.77     17.73 o 
   8   4   3       46.93       48.54      3.86 o 
   9   4   3      444.47      453.78     14.78 o 
   0   5   3      549.39      590.83      6.85 o 
   1   5   3     2347.83     2291.22     15.15 o 
   2   5   3       27.78       21.53      0.73 o 
   3   5   3     4765.44     4609.46     36.97 o 
   4   5   3      769.14      759.85      8.66 o 
   5   5   3      102.77      103.93      2.57 o 
   6   5   3       60.90       58.78      3.75 o 
   7   5   3      476.52      421.95     39.32 o 
   8   5   3       63.67       61.90      5.45 o 
   9   5   3        2.58        0.94      2.18 o 
   1   6   3       23.79       22.21      0.75 o 
   2   6   3       89.03       86.29      1.49 o 
   3   6   3       85.98       86.60      1.94 o 
   4   6   3       60.87       61.29      2.03 o 
   5   6   3       71.60       72.02      2.30 o 
   6   6   3      217.61      226.53      5.39 o 
   7   6   3      113.56      121.54     15.96 o 
   8   6   3        4.04        5.33      2.54 o 
   0   7   3      176.04      185.89      3.32 o 
   1   7   3     1178.30     1151.84      8.92 o 
   2   7   3        0.06        0.22      0.43 o 
   3   7   3     2451.56     2367.01     21.29 o 
   4   7   3      185.75      184.21      4.84 o 
   5   7   3        1.83        1.92      0.94 o 
   6   7   3       28.71       29.66      2.94 o 
   7   7   3      529.65      555.98     17.67 o 
   8   7   3        3.36        4.12      2.58 o 
   1   8   3      155.78      152.72      2.56 o 
   2   8   3       90.09       84.78      2.05 o 
   3   8   3      315.32      310.69      5.36 o 
   4   8   3        5.63        5.03      1.15 o 
   5   8   3       86.49       82.27      4.67 o 
   6   8   3        3.81        3.27      1.65 o 
   7   8   3      193.31      194.26      9.66 o 
   0   9   3      950.49      969.45     13.88 o 
   1   9   3      368.99      376.70      5.14 o 
   2   9   3       38.45       41.16      1.86 o 
   3   9   3      809.23      826.58     14.80 o 
   4   9   3      392.18      411.32     10.76 o 
   5   9   3        6.90        5.26      1.85 o 
   6   9   3       97.95       99.51      6.84 o 
   7   9   3      354.49      342.37     13.67 o 
   1  10   3        4.35        5.08      1.18 o 
   2  10   3       20.17       23.00      1.94 o 
   3  10   3      149.12      149.31      6.16 o 
   4  10   3       19.64       19.09      2.82 o 
   5  10   3      139.11      137.35      6.06 o 
   6  10   3        0.83        0.23      1.83 o 
   0  11   3      150.58      154.04      6.16 o 
   1  11   3      322.34      344.02      6.85 o 
   2  11   3        5.74        7.43      2.65 o 
   3  11   3      868.81      899.90     27.23 o 
   4  11   3      248.09      246.35      8.53 o 
   5  11   3       22.41       25.57      3.41 o 
   1  12   3        5.91        2.08      1.67 o 
   2  12   3       24.22       20.89      3.84 o 
   3  12   3       40.75       42.51      5.04 o 
   0   0   4     8276.99     8021.16     96.45 o 
   1   0   4     7945.62     7869.05    112.06 o 
   2   0   4       58.71       74.09      2.17 o 
   3   0   4     5067.73     5362.14     59.64 o 
   4   0   4     2787.56     2783.62     31.69 o 
   5   0   4       28.79       37.29      3.15 o 
   6   0   4      113.18       98.17      5.58 o 
   7   0   4       97.66       97.82      3.87 o 
   8   0   4     1615.64     1727.01     55.89 o 
   9   0   4        0.37        0.35      2.44 o 
  10   0   4      124.68      126.87     10.16 o 
   1   1   4     1226.33     1261.42     14.14 o 
   2   1   4     2384.94     2198.39     19.98 o 
   3   1   4      474.14      480.51      6.48 o 
   4   1   4      529.34      530.92      5.53 o 
   5   1   4       15.10       18.35      0.93 o 
   6   1   4      252.42      266.60      4.57 o 
   7   1   4      239.47      243.10      5.37 o 
   8   1   4      323.60      329.16      9.03 o 
   9   1   4       27.59       24.11      3.61 o 
  10   1   4       15.43       13.08      3.09 o 
   0   2   4     2631.42     2720.04     33.81 o 
   1   2   4     1148.95     1123.23     10.15 o 
   2   2   4        1.38        3.21      0.28 o 
   3   2   4      438.63      458.45      5.29 o 
   4   2   4      819.18      798.99      8.38 o 
   5   2   4      281.79      283.92      4.84 o 
   6   2   4      185.43      175.90      3.89 o 
   7   2   4      205.05      194.16      4.78 o 
   8   2   4      886.88      916.33     19.09 o 
   9   2   4        3.57        1.00      1.91 o 
   1   3   4        0.96        1.11      0.22 o 
   2   3   4     7301.35     7187.23     50.80 o 
   3   3   4     1966.65     1920.56     16.15 o 
   4   3   4     1304.04     1308.02     12.90 o 
   5   3   4      136.48      140.33      3.09 o 
   6   3   4      445.07      460.05      7.51 o 
   7   3   4      486.02      476.75      9.30 o 
   8   3   4      418.11      426.71     11.25 o 
   9   3   4      249.14      261.31      8.54 o 
   0   4   4     1036.62     1007.29     12.69 o 
   1   4   4      548.21      515.60      4.44 o 
   2   4   4        4.20        5.12      0.46 o 
   3   4   4      545.33      559.96      5.59 o 
   4   4   4      364.96      357.32      4.77 o 
   5   4   4       88.19       88.38      2.38 o 
   6   4   4      187.08      185.38      5.32 o 
   7   4   4       89.59       74.37      6.38 o 
   8   4   4      663.55      655.70     15.53 o 
   9   4   4        1.95        0.30      2.06 o 
   1   5   4      832.03      826.01      6.07 o 
   2   5   4     1873.39     1913.48     14.69 o 
   3   5   4      176.47      172.71      2.73 o 
   4   5   4      312.97      317.64      4.60 o 
   5   5   4       38.31       37.69      1.68 o 
   6   5   4      304.51      307.72      7.03 o 
   7   5   4      135.99      125.99      9.55 o 
   8   5   4      272.27      275.02      9.16 o 
   9   5   4       18.68       16.51      3.43 o 
   0   6   4     1155.90     1152.72     12.37 o 
   1   6   4     1138.39     1160.20      9.05 o 
   2   6   4       39.66       43.26      1.23 o 
   3   6   4     1591.16     1556.05     14.48 o 
   4   6   4      941.08      922.24     10.87 o 
   5   6   4        1.82        0.80      0.74 o 
   6   6   4       60.10       59.80      3.11 o 
   7   6   4       62.42       60.76      8.61 o 
   8   6   4      948.06     1003.63     40.50 o 
   1   7   4       35.18       36.65      1.20 o 
   2   7   4      763.79      792.84      7.56 o 
   3   7   4      158.98      154.33      2.87 o 
   4   7   4      210.23      217.96      4.36 o 
   5   7   4        1.51        1.16      0.98 o 
   6   7   4       86.01       90.31      4.52 o 
   7   7   4      152.33      131.53      7.64 o 
   8   7   4      137.43      127.16      7.65 o 
   0   8   4      693.65      693.75      9.88 o 
   1   8   4      251.53      261.82      3.59 o 
   2   8   4        0.76        1.23      0.57 o 
   3   8   4      162.86      171.72      3.76 o 
   4   8   4      323.03      322.99      6.42 o 
   5   8   4      150.99      165.40      7.09 o 
   6   8   4       35.83       38.03      3.41 o 
   7   8   4      144.25      147.75      8.38 o 
   1   9   4        9.28       10.06      1.15 o 
   2   9   4     1289.52     1334.08     14.94 o 
   3   9   4      309.67      313.86      5.97 o 
   4   9   4      287.25      285.89      7.57 o 
   5   9   4       46.18       45.13      3.79 o 
   6   9   4      187.41      188.83      7.01 o 
   7   9   4      149.74      147.36      8.70 o 
   0  10   4       75.12       77.08      4.75 o 
   1  10   4      134.83      132.89      3.86 o 
   2  10   4        4.14        2.85      1.29 o 
   3  10   4      149.62      162.92      5.64 o 
   4  10   4       65.07       69.36      4.67 o 
   5  10   4        8.80        4.83      2.10 o 
   6  10   4       49.62       45.26      5.04 o 
   1  11   4      191.99      199.48      5.41 o 
   2  11   4      523.25      523.24     10.47 o 
   3  11   4       49.31       54.89      5.20 o 
   4  11   4       61.28       53.75      4.44 o 
   5  11   4       29.60       30.04      3.60 o 
   0  12   4      220.58      236.11      8.13 o 
   1  12   4      162.71      168.92      5.84 o 
   2  12   4        0.55        0.55      2.22 o 
   3  12   4      229.23      249.71     10.45 o 
   1   0   5    13172.93    13422.06    168.02 o 
   2   0   5     5359.00     5281.54     63.75 o 
   3   0   5      367.41      408.42      5.59 o 
   4   0   5      956.83      970.74     20.51 o 
   5   0   5      866.66      896.53     22.78 o 
   6   0   5      525.33      550.84     10.59 o 
   7   0   5      345.15      357.51     12.25 o 
   8   0   5      184.61      195.45     12.05 o 
   9   0   5        0.15        2.60      2.71 o 
  10   0   5      108.46       95.77      8.93 o 
   0   1   5     1297.96     1174.72     12.53 o 
   1   1   5     3761.25     3836.10     32.45 o 
   2   1   5      164.11      170.80      2.06 o 
   3   1   5     2059.12     2112.16     21.25 o 
   4   1   5     2063.34     2100.08     22.66 o 
   5   1   5       25.67       20.06      1.05 o 
   6   1   5       15.58       15.68      1.30 o 
   7   1   5      181.89      177.39      4.48 o 
   8   1   5      698.02      716.06     19.71 o 
   9   1   5       20.10       18.88      3.27 o 
   1   2   5       15.02       18.15      0.61 o 
   2   2   5     4127.35     3972.32     29.34 o 
   3   2   5       43.77       43.58      1.18 o 
   4   2   5      812.40      822.95      8.15 o 
   5   2   5      120.74      120.43      2.58 o 
   6   2   5      387.09      385.32      6.46 o 
   7   2   5      107.80      103.15      3.43 o 
   8   2   5      174.56      163.55      6.14 o 
   9   2   5        1.47        0.22      1.74 o 
   0   3   5     1429.45     1270.81     14.56 o 
   1   3   5      956.96      978.73      7.66 o 
   2   3   5       40.23       53.37      0.84 o 
   3   3   5     1956.32     2000.42     16.72 o 
   4   3   5     1936.75     1920.48     19.32 o 
   5   3   5      430.13      429.03      6.49 o 
   6   3   5       18.19       18.20      1.56 o 
   7   3   5       67.55       64.80      5.77 o 
   8   3   5      663.68      668.56     15.44 o 
   9   3   5        5.69        3.73      2.20 o 
   1   4   5      103.56       81.81      1.24 o 
   2   4   5     2950.57     2837.78     21.04 o 
   3   4   5      181.86      183.73      2.72 o 
   4   4   5      654.87      646.84      7.85 o 
   5   4   5       33.28       32.96      1.59 o 
   6   4   5      284.50      299.38      5.88 o 
   7   4   5      158.33      148.60      5.97 o 
   8   4   5      144.88      141.09      6.21 o 
   9   4   5        7.74        4.34      1.93 o 
   0   5   5      703.54      679.31      9.11 o 
   1   5   5      489.30      479.14      4.25 o 
   2   5   5       56.24       59.98      1.28 o 
   3   5   5      542.43      534.31      5.95 o 
   4   5   5     1178.09     1188.53     12.58 o 
   5   5   5       24.55       25.05      1.54 o 
   6   5   5       11.81       13.28      2.05 o 
   7   5   5       85.72       78.86      4.85 o 
   8   5   5      522.69      504.78     21.91 o 
   9   5   5       14.34       16.81      3.34 o 
   1   6   5     2011.24     1883.29     15.26 o 
   2   6   5     1877.67     1826.97     14.92 o 
   3   6   5       99.46       92.75      2.06 o 
   4   6   5      380.97      387.30      7.20 o 
   5   6   5      321.91      319.43      5.51 o 
   6   6   5      307.25      306.38     12.70 o 
   7   6   5      178.54      159.98      6.78 o 
   8   6   5      113.82      102.23      8.37 o 
   0   7   5      321.22      327.48      5.19 o 
   1   7   5      723.27      720.15      6.79 o 
   2   7   5       40.51       41.43      1.47 o 
   3   7   5     1054.95     1024.49     10.90 o 
   4   7   5      715.68      722.41     10.28 o 
   5   7   5        0.10        0.44      0.90 o 
   6   7   5       12.60       12.91      2.19 o 
   7   7   5       89.91       86.32     10.99 o 
   8   7   5      367.23      407.17     14.71 o 
   1   8   5       46.78       44.20      2.07 o 
   2   8   5     1140.28     1148.18     11.64 o 
   3   8   5        0.93        1.76      0.75 o 
   4   8   5      267.71      261.41      7.03 o 
   5   8   5       71.99       74.36      3.84 o 
   6   8   5      191.66      178.29      6.57 o 
   7   8   5       19.70       18.03      3.84 o 
   0   9   5      255.25      251.46      5.96 o 
   1   9   5      162.68      160.05      3.58 o 
   2   9   5       13.47       11.13      1.32 o 
   3   9   5      354.04      353.04      7.60 o 
   4   9   5      533.18      542.68     11.34 o 
   5   9   5       81.21       75.67      4.12 o 
   6   9   5       15.23       13.53      3.03 o 
   7   9   5       17.09       20.53      4.22 o 
   1  10   5       28.04       29.47      2.15 o 
   2  10   5      615.88      631.98     11.65 o 
   3  10   5       93.96       90.13      5.07 o 
   4  10   5      155.88      156.04      6.57 o 
   5  10   5        0.02        0.45      1.69 o 
   6  10   5      116.36      107.06      7.49 o 
   0  11   5      142.05      133.08      5.80 o 
   1  11   5       38.03       32.68      2.58 o 
   2  11   5        9.55        7.95      1.79 o 
   3  11   5       31.36       33.54      3.67 o 
   4  11   5      339.06      353.69     13.50 o 
   1  12   5      185.15      190.90      5.59 o 
   2  12   5      387.84      401.71     11.47 o 
   3  12   5       27.60       22.45      4.83 o 
   0   0   6     6541.65     6445.12    116.11 o 
   1   0   6      346.76      332.55      5.50 o 
   2   0   6      536.62      507.92      7.45 o 
   3   0   6      496.10      446.40      5.68 o 
   4   0   6      771.70      820.73     14.82 o 
   5   0   6      349.58      369.59     10.60 o 
   6   0   6      211.92      221.82      6.33 o 
   7   0   6      881.43      880.46     34.66 o 
   8   0   6        0.87        0.79      2.27 o 
   9   0   6       50.50       40.14      6.44 o 
   1   1   6       13.64       27.79      0.63 o 
   2   1   6     2171.40     2228.84     18.70 o 
   3   1   6      110.39      104.09      1.62 o 
   4   1   6      234.25      207.20      2.98 o 
   5   1   6       26.11       33.68      1.40 o 
   6   1   6      939.23      921.37     13.49 o 
   7   1   6      327.64      332.46      8.34 o 
   8   1   6        2.30        5.95      2.18 o 
   9   1   6      325.00      335.34     12.42 o 
   0   2   6     8200.52     8132.32     76.97 o 
   1   2   6     2970.12     3039.15     24.18 o 
   2   2   6      205.27      213.79      2.26 o 
   3   2   6     4933.16     4809.59     37.09 o 
   4   2   6     1724.35     1709.89     15.59 o 
   5   2   6        1.01        1.15      0.60 o 
   6   2   6      327.33      318.51      5.73 o 
   7   2   6      654.30      684.85     11.99 o 
   8   2   6       47.55       35.15      4.15 o 
   9   2   6       21.44       20.63      3.55 o 
   1   3   6      369.27      375.52      4.11 o 
   2   3   6      104.75      102.15      1.54 o 
   3   3   6      237.01      238.07      3.35 o 
   4   3   6      576.26      575.47      7.04 o 
   5   3   6       37.96       36.46      1.62 o 
   6   3   6      576.47      580.44      8.38 o 
   7   3   6       54.81       58.48      3.45 o 
   8   3   6       23.04       21.95      2.80 o 
   9   3   6       28.30       32.48      4.42 o 
   0   4   6     6289.11     6203.57     62.39 o 
   1   4   6     1903.10     1935.32     14.69 o 
   2   4   6      236.45      229.76      2.84 o 
   3   4   6     2849.85     2771.09     25.69 o 
   4   4   6     1535.18     1521.61     16.01 o 
   5   4   6       30.39       29.83      1.82 o 
   6   4   6      319.82      325.71      5.84 o 
   7   4   6      747.79      739.87     24.45 o 
   8   4   6       56.75       45.74      3.92 o 
   9   4   6       14.56       14.94      2.89 o 
   1   5   6       74.32       74.58      1.49 o 
   2   5   6      597.83      613.65      5.88 o 
   3   5   6       84.90       90.49      2.02 o 
   4   5   6      124.53      120.21      2.74 o 
   5   5   6        1.05        1.13      0.75 o 
   6   5   6      486.88      503.62      9.23 o 
   7   5   6      238.45      241.11     11.02 o 
   8   5   6        5.95        1.31      1.82 o 
   9   5   6      247.97      249.90      8.95 o 
   0   6   6     2117.39     2086.95     24.29 o 
   1   6   6      294.96      311.93      3.56 o 
   2   6   6      185.01      184.81      2.86 o 
   3   6   6      353.63      372.98      5.00 o 
   4   6   6      418.70      413.34      5.84 o 
   5   6   6      122.39      116.34      3.30 o 
   6   6   6      109.14      114.81      5.55 o 
   7   6   6      517.27      532.28     13.88 o 
   8   6   6        3.93        2.55      2.10 o 
   1   7   6       78.62       79.58      1.80 o 
   2   7   6      525.88      540.41      6.13 o 
   3   7   6       41.69       41.34      1.60 o 
   4   7   6       91.63       88.71      3.03 o 
   5   7   6       36.76       35.30      2.82 o 
   6   7   6      567.21      578.69     12.98 o 
   7   7   6      127.17      129.94     10.05 o 
   8   7   6        0.90        0.80      2.49 o 
   0   8   6     1235.32     1260.80     16.28 o 
   1   8   6      468.06      475.70      5.65 o 
   2   8   6       47.66       48.55      1.84 o 
   3   8   6     1048.48     1079.94     12.21 o 
   4   8   6      450.10      475.61      9.26 o 
   5   8   6        6.28        7.40      1.94 o 
   6   8   6       87.23       81.18      4.69 o 
   7   8   6      214.23      219.75     14.16 o 
   1   9   6       63.94       63.46      2.25 o 
   2   9   6       55.56       55.36      2.80 o 
   3   9   6       18.59       18.80      1.99 o 
   4   9   6      123.58      117.60      7.92 o 
   5   9   6        2.38        2.81      1.70 o 
   6   9   6      220.14      218.81      8.74 o 
   0  10   6     1337.19     1365.01     25.24 o 
   1  10   6      310.68      312.14      6.34 o 
   2  10   6       67.56       70.83      3.61 o 
   3  10   6      552.06      540.74     16.27 o 
   4  10   6      457.33      460.33     12.12 o 
   5  10   6       40.80       40.90      4.38 o 
   1  11   6       12.45        7.93      1.63 o 
   2  11   6       92.21       92.19      3.96 o 
   3  11   6       13.48       12.12      2.56 o 
   4  11   6       22.90       21.96      3.73 o 
   0  12   6      418.12      445.72     12.03 o 
   1  12   6       63.62       70.66      3.70 o 
   2  12   6       21.39       16.85      2.41 o 
   1   0   7     1080.17      986.66     10.67 o 
   2   0   7      701.42      683.66      9.47 o 
   3   0   7     2055.24     2018.89     23.73 o 
   4   0   7       84.16       97.39      2.51 o 
   5   0   7     1971.10     2028.12     34.56 o 
   6   0   7        0.23        1.28      1.14 o 
   7   0   7        0.19        1.25      1.74 o 
   8   0   7       46.07       39.11      6.20 o 
   9   0   7      276.19      294.45     16.39 o 
   0   1   7     1465.08     1536.04     18.57 o 
   1   1   7     1054.25     1073.78      8.98 o 
   2   1   7     1062.67     1135.01      8.72 o 
   3   1   7      294.36      286.81      3.14 o 
   4   1   7       24.64       25.90      1.42 o 
   5   1   7     1173.51     1173.79     17.09 o 
   6   1   7      439.69      427.54      7.63 o 
   7   1   7      421.55      431.34     13.51 o 
   8   1   7       24.22       21.58      3.47 o 
   9   1   7      257.12      249.08     10.56 o 
   1   2   7     4874.39     4696.94     36.09 o 
   2   2   7       56.57       68.63      1.15 o 
   3   2   7      520.96      518.73      4.96 o 
   4   2   7      248.69      248.10      3.81 o 
   5   2   7     1795.96     1823.33     19.59 o 
   6   2   7      352.24      350.69      6.16 o 
   7   2   7       41.44       27.42      4.27 o 
   8   2   7        3.04        6.34      2.19 o 
   9   2   7       71.66       58.28      5.49 o 
   0   3   7      414.53      464.86      5.87 o 
   1   3   7     1825.65     1810.87     14.77 o 
   2   3   7       53.35       53.39      1.16 o 
   3   3   7     1438.84     1372.08     12.47 o 
   4   3   7      113.84      115.26      2.23 o 
   5   3   7      247.91      252.11      5.36 o 
   6   3   7      118.78      119.55      3.12 o 
   7   3   7      198.24      199.77      9.03 o 
   8   3   7       62.81       56.66      6.06 o 
   9   3   7      238.55      246.34     10.81 o 
   1   4   7     2256.44     2191.83     19.05 o 
   2   4   7        3.20        2.10      0.43 o 
   3   4   7      488.22      486.07      5.47 o 
   4   4   7      115.08      112.70      2.43 o 
   5   4   7     1358.56     1371.60     15.66 o 
   6   4   7      331.47      341.67      6.46 o 
   7   4   7       12.42       13.69      2.42 o 
   8   4   7        6.78        5.70      2.05 o 
   9   4   7       84.19       82.81      6.55 o 
   0   5   7      597.25      547.59      7.48 o 
   1   5   7      407.82      387.16      4.53 o 
   2   5   7      481.65      451.32      4.85 o 
   3   5   7      113.37      109.53      2.28 o 
   4   5   7        2.27        1.44      0.66 o 
   5   5   7      860.35      886.54     11.86 o 
   6   5   7      259.84      264.29      6.76 o 
   7   5   7      368.50      370.14     14.62 o 
   8   5   7       45.82       44.72      4.12 o 
   1   6   7      649.55      648.21      7.13 o 
   2   6   7      190.31      191.74      2.89 o 
   3   6   7      706.27      708.58      7.75 o 
   4   6   7       56.08       54.32      2.06 o 
   5   6   7     1093.12     1121.69     15.45 o 
   6   6   7        0.57        0.69      1.53 o 
   7   6   7        0.50        1.70      1.60 o 
   8   6   7       19.28       19.55      3.17 o 
   0   7   7      505.46      481.67      7.55 o 
   1   7   7      290.31      286.25      4.12 o 
   2   7   7      195.91      179.85      3.15 o 
   3   7   7      166.61      160.30      3.15 o 
   4   7   7       52.26       54.17      2.59 o 
   5   7   7      377.09      382.88      9.61 o 
   6   7   7      200.21      188.58      7.52 o 
   7   7   7      191.18      182.45      6.68 o 
   8   7   7        0.03        3.99      2.25 o 
   1   8   7     1206.71     1205.44     11.78 o 
   2   8   7      122.67      114.18      3.14 o 
   3   8   7      171.89      176.48      4.14 o 
   4   8   7      131.80      115.38      5.99 o 
   5   8   7      733.39      773.02     19.15 o 
   6   8   7       93.58       95.23      4.97 o 
   7   8   7       13.91       11.46      2.44 o 
   0   9   7        0.75        1.98      1.33 o 
   1   9   7      298.32      288.40      6.23 o 
   2   9   7       33.15       33.46      2.56 o 
   3   9   7      313.74      307.81      8.46 o 
   4   9   7       15.63        8.77      2.09 o 
   5   9   7       97.21       97.95      5.12 o 
   6   9   7       37.59       34.22      3.61 o 
   1  10   7      361.26      352.97      7.46 o 
   2  10   7       12.97       14.72      1.99 o 
   3  10   7      178.33      184.17      6.14 o 
   4  10   7        3.94        5.77      2.49 o 
   5  10   7      393.12      402.39     13.21 o 
   0  11   7       54.42       62.28      4.38 o 
   1  11   7      105.44      101.05      4.12 o 
   2  11   7       91.15       88.92      3.95 o 
   3  11   7       46.39       37.57      4.53 o 
   4  11   7       12.00       13.67      3.24 o 
   1  12   7      149.92      150.17      5.91 o 
   2  12   7       24.18       23.05      2.96 o 
   0   0   8     2405.72     2474.98     39.44 o 
   1   0   8      641.44      634.00      7.13 o 
   2   0   8      277.82      272.78      4.25 o 
   3   0   8       56.41       62.02      1.65 o 
   4   0   8     1130.74     1142.67     16.95 o 
   5   0   8     1451.72     1414.65     44.31 o 
   6   0   8      280.55      300.39      9.15 o 
   7   0   8      622.71      577.24     23.75 o 
   8   0   8      209.20      208.40     12.87 o 
   9   0   8      115.56      120.84     10.14 o 
   1   1   8     2830.57     2833.57     19.35 o 
   2   1   8      690.92      773.59      6.48 o 
   3   1   8      550.57      558.27      5.22 o 
   4   1   8      221.71      231.66      3.57 o 
   5   1   8     1224.65     1260.29     17.29 o 
   6   1   8      164.05      169.85      5.46 o 
   7   1   8        0.43        3.14      1.85 o 
   8   1   8       27.77       26.13      3.78 o 
   9   1   8      143.16      148.95      8.15 o 
   0   2   8     4365.71     4504.13     43.71 o 
   1   2   8      252.30      251.55      2.55 o 
   2   2   8     1083.78     1086.03      9.66 o 
   3   2   8       67.02       71.40      1.68 o 
   4   2   8      286.26      287.51      4.25 o 
   5   2   8      397.86      387.79      6.11 o 
   6   2   8      332.65      343.47      7.53 o 
   7   2   8       97.83       96.10      7.18 o 
   8   2   8       19.32       18.08      3.28 o 
   9   2   8      136.72      132.00      7.70 o 
   1   3   8     7916.33     7922.69     57.87 o 
   2   3   8       25.31       27.41      0.94 o 
   3   3   8      458.65      439.50      4.77 o 
   4   3   8       12.55       11.46      0.84 o 
   5   3   8     2096.37     2094.52     22.42 o 
   6   3   8       76.47       83.96      2.66 o 
   7   3   8       16.26       13.20      2.28 o 
   8   3   8       11.68        8.71      2.67 o 
   9   3   8      183.63      164.28     10.78 o 
   0   4   8     2267.09     2309.13     25.80 o 
   1   4   8       74.07       76.03      1.44 o 
   2   4   8      506.23      497.65      5.19 o 
   3   4   8        1.26        1.83      0.54 o 
   4   4   8      159.51      160.49      2.89 o 
   5   4   8      348.20      347.91      5.66 o 
   6   4   8      227.90      234.51      5.16 o 
   7   4   8       60.11       60.12      5.10 o 
   8   4   8       21.04       14.70      3.28 o 
   9   4   8      113.04      125.26      7.93 o 
   1   5   8     1631.50     1638.71     15.61 o 
   2   5   8      223.26      208.91      2.98 o 
   3   5   8      448.03      442.03      5.36 o 
   4   5   8      210.11      203.81      3.64 o 
   5   5   8      950.08      957.25     12.61 o 
   6   5   8      206.32      212.89      6.52 o 
   7   5   8        2.49        2.88      1.54 o 
   8   5   8       36.72       25.89      3.41 o 
   0   6   8      983.36      934.96     14.05 o 
   1   6   8      219.37      227.87      3.79 o 
   2   6   8       89.47       90.15      1.98 o 
   3   6   8       22.85       29.10      1.40 o 
   4   6   8      423.74      428.29      6.30 o 
   5   6   8      711.23      734.95     11.25 o 
   6   6   8      154.39      163.32      7.82 o 
   7   6   8      382.47      379.60     10.77 o 
   8   6   8      132.22      127.22      8.60 o 
   1   7   8      920.24      933.54      9.92 o 
   2   7   8      109.60       99.33      2.48 o 
   3   7   8      122.55      117.97      2.95 o 
   4   7   8       42.67       36.70      2.25 o 
   5   7   8      440.79      461.94     10.90 o 
   6   7   8       38.05       31.06      3.65 o 
   7   7   8        0.41       -0.78      1.66 o 
   0   8   8     1314.78     1279.36     26.22 o 
   1   8   8      145.38      146.01      3.21 o 
   2   8   8      350.20      342.33      6.31 o 
   3   8   8       85.43       86.70      3.99 o 
   4   8   8      109.79      104.62      4.72 o 
   5   8   8      156.77      168.74      6.21 o 
   6   8   8      142.87      151.40      6.10 o 
   7   8   8       91.91       87.56      5.10 o 
   1   9   8     1444.64     1468.52     21.73 o 
   2   9   8        3.09        3.01      1.30 o 
   3   9   8      118.79      119.48      5.23 o 
   4   9   8        0.42        1.32      1.88 o 
   5   9   8      632.66      664.91     14.88 o 
   6   9   8       40.85       42.02      3.89 o 
   0  10   8      248.61      251.27      9.50 o 
   1  10   8       11.22        7.63      1.73 o 
   2  10   8       74.34       71.96      5.12 o 
   3  10   8        2.28        5.24      1.88 o 
   4  10   8       33.78       38.51      4.48 o 
   5  10   8      120.38      120.24      7.19 o 
   1  11   8      396.69      391.74      9.05 o 
   2  11   8       13.87       13.40      2.17 o 
   3  11   8      150.43      145.68      6.43 o 
   4  11   8       38.49       38.62      4.73 o 
   0  12   8      200.42      198.97      9.02 o 
   1  12   8       55.77       56.40      3.79 o 
   1   0   9      313.70      353.66      4.45 o 
   2   0   9       65.73       61.03      1.89 o 
   3   0   9      556.05      548.80      7.23 o 
   4   0   9      926.01      927.37     19.43 o 
   5   0   9      270.03      284.36      6.86 o 
   6   0   9      878.62      910.87     47.41 o 
   7   0   9      339.79      364.24     17.49 o 
   8   0   9       23.78       24.17      5.12 o 
   9   0   9      380.19      384.54     19.86 o 
   0   1   9     6767.40     6639.08     65.36 o 
   1   1   9        1.13        1.22      0.25 o 
   2   1   9        6.27        4.91      0.43 o 
   3   1   9       95.28       90.31      1.67 o 
   4   1   9     3252.25     3200.70     31.47 o 
   5   1   9       32.62       26.55      1.81 o 
   6   1   9      582.82      581.93      9.88 o 
   7   1   9       54.54       47.45      4.48 o 
   8   1   9      125.37      130.66      7.23 o 
   9   1   9       37.19       26.99      4.23 o 
   1   2   9      108.68      111.17      1.54 o 
   2   2   9     1259.11     1268.44     10.56 o 
   3   2   9       60.76       56.65      1.55 o 
   4   2   9       27.68       27.95      1.22 o 
   5   2   9       22.76       24.32      1.34 o 
   6   2   9      364.17      370.25      7.11 o 
   7   2   9      156.29      158.00      7.61 o 
   8   2   9       42.98       44.49      6.15 o 
   9   2   9      107.71      110.29     19.94 o 
   0   3   9     7592.25     7460.45     72.04 o 
   1   3   9      422.53      404.96      3.94 o 
   2   3   9      540.93      518.88      5.10 o 
   3   3   9     1205.65     1166.36     10.97 o 
   4   3   9     1728.99     1730.37     16.40 o 
   5   3   9       37.30       32.38      2.03 o 
   6   3   9      515.43      530.11      8.55 o 
   7   3   9      176.01      169.80     12.37 o 
   8   3   9        8.05        9.28      2.74 o 
   9   3   9       22.52       22.95      4.05 o 
   1   4   9       14.34       10.91      0.68 o 
   2   4   9      806.45      796.48      7.84 o 
   3   4   9       16.76       13.80      0.87 o 
   4   4   9       56.71       58.00      1.77 o 
   5   4   9        0.86        0.75      0.73 o 
   6   4   9      451.50      479.89      8.97 o 
   7   4   9      117.62      117.72      6.16 o 
   8   4   9       17.91       17.63      3.55 o 
   9   4   9       68.67       68.58      6.34 o 
   0   5   9     2317.73     2293.57     30.05 o 
   1   5   9       32.43       29.77      1.25 o 
   2   5   9        0.43        1.24      0.51 o 
   3   5   9      145.30      149.54      3.17 o 
   4   5   9     1956.24     1933.03     18.49 o 
   5   5   9        2.76        2.46      0.95 o 
   6   5   9      310.11      310.76      8.21 o 
   7   5   9       86.40       79.63      4.27 o 
   8   5   9      122.95      110.98     16.21 o 
   1   6   9       61.03       54.48      1.74 o 
   2   6   9       53.69       51.52      1.79 o 
   3   6   9      207.89      210.73      3.76 o 
   4   6   9      363.27      359.77      5.66 o 
   5   6   9      124.67      114.63      3.97 o 
   6   6   9      513.65      514.80     11.80 o 
   7   6   9      185.52      190.66      6.66 o 
   8   6   9       10.17        8.08      2.52 o 
   0   7   9     2525.51     2545.47     33.92 o 
   1   7   9        1.19        0.87      0.60 o 
   2   7   9       48.09       48.56      1.89 o 
   3   7   9       35.81       34.03      2.16 o 
   4   7   9     1395.49     1374.46     21.31 o 
   5   7   9       23.30       21.59      2.58 o 
   6   7   9      321.76      330.91      9.16 o 
   7   7   9       14.35       11.93      2.45 o 
   1   8   9       80.60       77.95      2.73 o 
   2   8   9      351.60      358.32      7.01 o 
   3   8   9       29.56       24.68      2.49 o 
   4   8   9        1.15        2.86      1.83 o 
   5   8   9       38.00       36.53      3.37 o 
   6   8   9      120.30      107.33      7.14 o 
   7   8   9       65.82       61.82      4.43 o 
   0   9   9     1564.94     1504.71     31.38 o 
   1   9   9       95.91       98.83      4.53 o 
   2   9   9       76.22       76.57      4.10 o 
   3   9   9      285.88      294.69      8.27 o 
   4   9   9      595.92      612.99     16.62 o 
   5   9   9        7.83        5.97      2.58 o 
   6   9   9      157.82      161.92      5.89 o 
   1  10   9        0.64       -0.58      1.25 o 
   2  10   9      213.09      204.68      6.66 o 
   3  10   9        1.44        2.77      2.04 o 
   4  10   9       21.95       18.77      3.49 o 
   5  10   9        0.39        0.52      2.14 o 
   0  11   9      395.18      370.80     12.53 o 
   1  11   9       26.07       24.63      2.68 o 
   2  11   9        2.91        3.06      1.67 o 
   3  11   9       63.10       66.98      4.79 o 
   0   0  10      268.35      301.67      5.81 o 
   1   0  10       70.51       77.42      1.62 o 
   2   0  10      303.06      327.70      4.75 o 
   3   0  10      259.05      275.04      4.34 o 
   4   0  10      303.90      315.91      7.37 o 
   5   0  10      224.12      232.41      9.17 o 
   6   0  10       28.57       27.53      2.86 o 
   7   0  10       51.77       47.38      6.49 o 
   8   0  10      440.88      414.03     20.17 o 
   9   0  10       46.49       34.84      6.75 o 
   1   1  10      999.90     1034.39      8.04 o 
   2   1  10     3225.90     3300.60     24.70 o 
   3   1  10      189.41      176.75      2.67 o 
   4   1  10      209.10      226.64      4.02 o 
   5   1  10      244.47      253.68      4.65 o 
   6   1  10     1040.91     1064.42     14.68 o 
   7   1  10      197.11      193.03     12.21 o 
   8   1  10      278.88      282.53     11.39 o 
   9   1  10        2.46        2.34      2.21 o 
   0   2  10     2189.43     2191.71     22.14 o 
   1   2  10       35.53       36.43      0.88 o 
   2   2  10      160.47      159.32      2.11 o 
   3   2  10      161.34      157.82      2.44 o 
   4   2  10      596.40      586.60      7.24 o 
   5   2  10      321.66      329.31      6.00 o 
   6   2  10       32.19       33.29      2.93 o 
   7   2  10       84.96       76.67      5.62 o 
   8   2  10      322.12      311.16     12.21 o 
   9   2  10       63.02       58.18      5.82 o 
   1   3  10      481.09      498.83      4.56 o 
   2   3  10     2084.95     2094.44     17.10 o 
   3   3  10      189.05      189.43      2.97 o 
   4   3  10      602.11      596.29      9.79 o 
   5   3  10      119.93      125.12      3.02 o 
   6   3  10       82.02       87.76      4.00 o 
   7   3  10      193.33      182.15      8.52 o 
   8   3  10       41.25       38.66      4.76 o 
   9   3  10        0.89       -0.08      2.20 o 
   0   4  10     1521.88     1520.02     19.04 o 
   1   4  10       26.75       25.42      1.02 o 
   2   4  10       32.35       33.56      1.14 o 
   3   4  10      145.45      140.63      2.53 o 
   4   4  10      702.47      700.27      7.62 o 
   5   4  10      304.21      304.61      5.62 o 
   6   4  10       28.80       27.12      2.84 o 
   7   4  10       88.60       89.36      8.22 o 
   8   4  10      412.84      417.77     48.00 o 
   1   5  10      555.36      543.09      5.95 o 
   2   5  10     1219.56     1215.09     12.97 o 
   3   5  10      109.86      110.06      2.25 o 
   4   5  10       43.81       45.99      1.74 o 
   5   5  10      141.59      141.53      3.66 o 
   6   5  10      682.15      715.98     14.56 o 
   7   5  10      140.62      130.35      8.48 o 
   8   5  10      191.05      170.76      9.14 o 
   0   6  10        4.68        3.71      0.98 o 
   1   6  10       30.52       28.76      1.38 o 
   2   6  10       92.77       83.91      2.39 o 
   3   6  10      115.56      114.21      2.72 o 
   4   6  10      178.38      178.79      3.70 o 
   5   6  10      106.28       98.16      3.73 o 
   6   6  10        8.36        9.10      1.95 o 
   7   6  10       34.35       33.12      3.27 o 
   8   6  10      290.12      269.45     22.07 o 
   1   7  10      435.38      422.18      6.07 o 
   2   7  10     1608.38     1606.25     19.41 o 
   3   7  10       57.81       59.36      2.77 o 
   4   7  10      181.64      183.06      5.35 o 
   5   7  10      110.68      103.41      4.19 o 
   6   7  10      529.99      539.54     12.54 o 
   7   7  10       73.32       69.98      6.10 o 
   0   8  10      526.70      561.58     12.46 o 
   1   8  10       20.69       19.31      2.26 o 
   2   8  10       51.20       55.99      3.42 o 
   3   8  10       78.15       71.11      4.38 o 
   4   8  10      146.82      139.89      5.67 o 
   5   8  10      101.60       87.75      5.05 o 
   6   8  10       15.57       16.20      2.67 o 
   1   9  10      149.50      142.10      5.34 o 
   2   9  10      571.05      598.77     12.52 o 
   3   9  10       47.57       50.09      3.99 o 
   4   9  10      152.11      154.41      7.45 o 
   5   9  10       37.21       36.26      3.75 o 
   6   9  10       72.27       67.39      5.70 o 
   0  10  10      367.66      377.54     12.43 o 
   1  10  10        3.82        2.63      1.56 o 
   2  10  10        2.66        1.62      1.52 o 
   3  10  10       23.55       29.27      6.05 o 
   4  10  10      323.15      344.28     12.10 o 
   5  10  10       79.11       81.52      5.38 o 
   1  11  10      108.21      107.45      5.07 o 
   2  11  10      190.71      191.12      7.26 o 
   3  11  10       29.33       29.27      3.53 o 
   1   0  11      340.81      328.78      4.37 o 
   2   0  11     1369.47     1360.21     15.35 o 
   3   0  11     1203.45     1204.90     18.13 o 
   4   0  11       58.76       50.70      2.66 o 
   5   0  11      518.92      518.81     18.63 o 
   6   0  11      460.47      454.22     20.90 o 
   7   0  11      125.77      126.01      9.66 o 
   8   0  11      214.65      201.32     13.37 o 
   9   0  11      178.99      188.94     13.70 o 
   0   1  11       35.19       35.76      1.82 o 
   1   1  11     1051.14     1065.82      8.83 o 
   2   1  11      244.25      234.62      2.56 o 
   3   1  11      930.80      943.16      9.61 o 
   4   1  11      144.90      138.51      3.09 o 
   5   1  11       83.18       82.15      2.50 o 
   6   1  11      183.07      186.76      5.16 o 
   7   1  11      102.72       98.83      6.12 o 
   8   1  11      450.45      438.40     27.39 o 
   9   1  11       22.26       18.37      3.72 o 
   1   2  11      208.31      193.41      2.38 o 
   2   2  11     4474.26     4464.44     34.06 o 
   3   2  11      619.27      638.43      6.64 o 
   4   2  11      959.36      932.80     16.75 o 
   5   2  11      208.39      207.93      4.28 o 
   6   2  11      250.39      254.43      7.07 o 
   7   2  11       98.99      103.28      6.38 o 
   8   2  11      158.81      159.28     19.88 o 
   9   2  11       65.37       54.73      5.76 o 
   0   3  11       16.36       14.17      1.03 o 
   1   3  11     1469.73     1484.58     13.26 o 
   2   3  11        2.02        2.86      0.51 o 
   3   3  11     1673.20     1644.87     15.54 o 
   4   3  11       26.27       24.91      1.65 o 
   5   3  11       61.33       59.26      2.53 o 
   6   3  11      138.59      150.87      5.92 o 
   7   3  11      199.53      213.61      9.45 o 
   8   3  11       71.78       82.14      6.53 o 
   1   4  11       46.03       48.58      1.35 o 
   2   4  11     3272.02     3227.14     29.22 o 
   3   4  11      475.87      481.44      5.68 o 
   4   4  11      580.02      557.70      7.11 o 
   5   4  11      126.06      124.97      3.41 o 
   6   4  11      378.97      381.94     10.69 o 
   7   4  11       93.42       93.53      5.18 o 
   8   4  11      164.15      168.74      9.08 o 
   0   5  11      151.60      150.20      4.73 o 
   1   5  11      637.04      628.00      6.72 o 
   2   5  11      209.80      209.31      3.70 o 
   3   5  11      673.04      666.44      7.48 o 
   4   5  11       60.02       64.70      2.46 o 
   5   5  11       86.64       87.99      3.49 o 
   6   5  11      154.13      158.00      5.93 o 
   7   5  11      122.87      126.59      6.07 o 
   8   5  11      319.93      341.65     18.19 o 
   1   6  11      154.39      156.21      2.90 o 
   2   6  11      740.08      750.11      9.92 o 
   3   6  11      551.13      550.53      7.71 o 
   4   6  11       55.76       57.83      2.71 o 
   5   6  11      312.00      315.92      9.14 o 
   6   6  11      283.08      300.74      9.58 o 
   7   6  11       72.31       71.59      4.43 o 
   0   7  11       20.41       23.17      1.96 o 
   1   7  11      331.45      322.92      5.06 o 
   2   7  11       30.99       26.33      1.87 o 
   3   7  11      377.07      379.57      7.95 o 
   4   7  11      114.38      112.63      4.39 o 
   5   7  11       27.64       25.66      2.56 o 
   6   7  11       45.30       47.76      3.78 o 
   7   7  11       36.46       36.03      4.97 o 
   1   8  11      107.90      111.45      4.44 o 
   2   8  11     1187.30     1169.68     19.88 o 
   3   8  11      265.70      255.20      7.17 o 
   4   8  11      348.63      366.36     10.67 o 
   5   8  11      148.97      146.85      6.20 o 
   6   8  11       66.62       64.96      5.39 o 
   0   9  11        9.53        7.90      2.32 o 
   1   9  11      369.72      358.17      9.08 o 
   2   9  11        0.02        0.84      1.25 o 
   3   9  11      469.21      483.78     11.01 o 
   4   9  11        0.75        1.18      1.66 o 
   5   9  11       32.03       29.52      3.49 o 
   1  10  11        6.49        3.51      1.59 o 
   2  10  11      798.04      824.68     16.25 o 
   3  10  11      156.83      151.43      6.43 o 
   4  10  11       99.29      100.71      5.55 o 
   0  11  11       30.74       26.94      4.02 o 
   1  11  11      196.46      187.53      6.24 o 
   2  11  11       48.98       46.59      3.88 o 
   0   0  12      514.08      539.64      9.64 o 
   1   0  12     1310.00     1341.83     15.68 o 
   2   0  12      238.78      239.51      4.41 o 
   3   0  12     2860.68     2983.16     47.09 o 
   4   0  12       17.38       15.32      1.74 o 
   5   0  12       18.27       13.31      1.79 o 
   6   0  12        2.55        2.36      1.79 o 
   7   0  12     1092.43     1103.51     39.92 o 
   8   0  12        3.83        5.61      3.52 o 
   1   1  12        1.30        2.10      0.48 o 
   2   1  12       17.29       19.02      0.83 o 
   3   1  12      276.68      280.67      4.41 o 
   4   1  12       50.87       46.63      1.89 o 
   5   1  12       49.45       52.86      2.15 o 
   6   1  12       50.41       46.87      5.10 o 
   7   1  12      453.26      446.63     14.69 o 
   8   1  12        8.88        5.59      2.39 o 
   0   2  12       22.56       21.30      1.89 o 
   1   2  12      798.08      805.96      7.75 o 
   2   2  12       10.59        9.95      0.66 o 
   3   2  12     2125.59     2173.20     19.98 o 
   4   2  12        0.05        0.78      0.65 o 
   5   2  12       56.38       58.53      2.51 o 
   6   2  12       22.20       23.18      2.71 o 
   7   2  12      401.66      408.88     14.06 o 
   8   2  12       59.28       63.50      5.89 o 
   1   3  12      608.81      617.32      6.54 o 
   2   3  12      236.72      233.91      3.02 o 
   3   3  12      335.90      335.61      4.53 o 
   4   3  12       63.11       59.31      2.49 o 
   5   3  12      327.39      361.79     14.02 o 
   6   3  12        9.10        8.02      1.96 o 
   7   3  12      379.14      372.41     13.45 o 
   8   3  12       21.69       22.08      4.07 o 
   0   4  12        1.37        1.28      0.64 o 
   1   4  12      464.19      467.71      5.26 o 
   2   4  12        2.10        2.97      0.63 o 
   3   4  12     1225.01     1242.83     13.03 o 
   4   4  12        0.83        1.83      0.71 o 
   5   4  12       35.92       32.12      2.45 o 
   6   4  12        7.20        5.36      1.86 o 
   7   4  12      302.49      322.77     10.15 o 
   8   4  12       29.92       34.42      5.07 o 
   1   5  12        3.55        4.97      0.71 o 
   2   5  12        1.96        1.54      0.63 o 
   3   5  12      283.19      278.64      5.91 o 
   4   5  12       57.81       60.28      2.27 o 
   5   5  12       85.79       79.27      3.58 o 
   6   5  12       47.62       40.33      3.68 o 
   7   5  12      361.80      363.93     11.14 o 
   8   5  12        2.90        3.25      2.59 o 
   0   6  12      132.49      123.51      3.48 o 
   1   6  12      676.08      676.25      7.69 o 
   2   6  12       88.45       84.46      2.41 o 
   3   6  12     1431.02     1403.66     22.05 o 
   4   6  12       11.47       11.85      1.67 o 
   5   6  12        9.65        7.03      1.68 o 
   6   6  12        2.22        1.56      1.58 o 
   7   6  12      671.16      699.48     17.54 o 
   1   7  12        1.52        3.29      0.82 o 
   2   7  12       17.11       19.67      1.85 o 
   3   7  12       66.82       60.79      3.16 o 
   4   7  12        6.63        7.71      1.55 o 
   5   7  12       17.07       16.39      2.58 o 
   6   7  12       10.20        9.10      2.10 o 
   7   7  12      179.77      185.69      7.24 o 
   0   8  12       15.91       18.21      2.56 o 
   1   8  12      394.09      377.40      7.44 o 
   2   8  12        4.47        5.43      1.33 o 
   3   8  12     1005.91     1014.39     20.36 o 
   4   8  12        0.29       -0.07      1.24 o 
   5   8  12        9.66        7.63      2.14 o 
   6   8  12       14.66        9.70      2.85 o 
   1   9  12      148.06      149.83      5.03 o 
   2   9  12       50.08       57.47      3.43 o 
   3   9  12      108.51      114.94      4.52 o 
   4   9  12       15.90       13.33      4.18 o 
   5   9  12      146.57      144.89      6.45 o 
   0  10  12        6.24       12.16      3.28 o 
   1  10  12       87.73       85.72      5.66 o 
   2  10  12        7.15        7.48      1.71 o 
   3  10  12      249.67      255.51      7.60 o 
   4  10  12        1.91        3.24      1.75 o 
   1  11  12       25.58       24.04      2.47 o 
   2  11  12        0.07        1.07      1.64 o 
   1   0  13      966.21     1015.03     14.23 o 
   2   0  13     1705.15     1753.80     22.20 o 
   3   0  13     1021.38     1041.03     16.34 o 
   4   0  13      747.74      768.41     15.31 o 
   5   0  13      652.43      656.72     15.01 o 
   6   0  13       14.60       13.54      2.81 o 
   7   0  13      235.75      252.11     14.85 o 
   8   0  13       10.82        7.13      3.70 o 
   0   1  13       46.45       44.25      1.73 o 
   1   1  13      251.11      245.48      2.85 o 
   2   1  13      162.08      165.44      2.60 o 
   3   1  13       96.08       88.98      2.27 o 
   4   1  13      344.10      338.28      5.68 o 
   5   1  13      219.49      222.20      5.10 o 
   6   1  13       50.68       50.76      3.66 o 
   7   1  13      156.94      137.63     12.43 o 
   8   1  13      236.35      221.92     10.38 o 
   1   2  13     1490.58     1506.38     13.79 o 
   2   2  13     1725.18     1768.84     14.67 o 
   3   2  13      311.39      307.21      4.92 o 
   4   2  13      350.43      352.70      7.23 o 
   5   2  13      371.79      366.46      7.16 o 
   6   2  13      101.06       94.23      4.67 o 
   7   2  13       76.69       79.22      6.02 o 
   8   2  13       91.62       93.08      6.92 o 
   0   3  13      526.64      513.50      7.78 o 
   1   3  13      608.33      608.57      6.57 o 
   2   3  13      650.85      666.03      7.43 o 
   3   3  13      707.68      694.06      8.11 o 
   4   3  13       95.78       93.40      2.83 o 
   5   3  13       85.35       91.34      3.71 o 
   6   3  13      201.60      204.89      7.31 o 
   7   3  13      139.80      137.26      7.22 o 
   8   3  13      220.46      219.37     14.86 o 
   1   4  13      815.18      818.85      8.52 o 
   2   4  13     1784.49     1773.20     17.09 o 
   3   4  13      246.65      246.35      4.29 o 
   4   4  13      395.49      398.63      6.40 o 
   5   4  13      257.36      257.01     12.16 o 
   6   4  13      102.52      101.69      5.17 o 
   7   4  13       74.84       76.65      5.45 o 
   8   4  13       91.64       83.81      6.86 o 
   0   5  13        8.67       11.45      1.26 o 
   1   5  13      163.50      167.69      2.98 o 
   2   5  13       98.16       94.91      2.36 o 
   3   5  13       75.10       71.55      3.41 o 
   4   5  13      156.68      142.05      4.03 o 
   5   5  13      254.75      259.23      7.24 o 
   6   5  13       33.81       33.75      3.54 o 
   7   5  13      179.66      181.39      8.94 o 
   1   6  13      474.47      476.98      6.44 o 
   2   6  13      877.54      871.23     13.66 o 
   3   6  13      487.47      470.45     11.75 o 
   4   6  13      375.31      369.14      7.85 o 
   5   6  13      384.87      385.78     11.55 o 
   6   6  13        3.59        4.54      2.02 o 
   7   6  13      144.95      136.05      7.86 o 
   0   7  13       20.83       28.66      3.75 o 
   1   7  13      107.81      116.30      3.62 o 
   2   7  13       90.26       80.17      3.52 o 
   3   7  13       80.56       86.24      3.64 o 
   4   7  13      245.37      237.48      6.54 o 
   5   7  13       67.08       62.71      5.96 o 
   6   7  13       12.36       14.46      3.23 o 
   1   8  13      671.40      665.18     12.11 o 
   2   8  13      469.66      450.88      9.34 o 
   3   8  13      126.96      122.79      4.45 o 
   4   8  13       86.61       80.46      5.40 o 
   5   8  13      212.16      199.39     12.60 o 
   6   8  13       41.96       35.31      4.29 o 
   0   9  13       90.58       97.59      4.99 o 
   1   9  13      194.74      193.96      6.01 o 
   2   9  13      171.84      167.70      5.42 o 
   3   9  13      219.57      221.61      6.37 o 
   4   9  13       64.20       61.86      4.13 o 
   5   9  13       47.52       39.94      4.01 o 
   1  10  13      152.80      149.61      5.69 o 
   2  10  13      596.26      592.12     11.92 o 
   3  10  13       93.31      101.09      4.53 o 
   0  11  13        4.33        4.86      2.74 o 
   0   0  14      464.93      472.51     14.26 o 
   1   0  14      234.57      234.73      4.66 o 
   2   0  14      102.61      102.20      2.92 o 
   3   0  14      724.74      740.30     12.52 o 
   4   0  14       68.49       77.14      4.24 o 
   5   0  14      284.09      285.50      8.59 o 
   6   0  14       37.03       37.58      5.88 o 
   7   0  14        0.19        2.82      2.90 o 
   8   0  14       63.41       55.03      7.96 o 
   1   1  14      515.33      517.68      6.64 o 
   2   1  14     1576.34     1669.40     16.63 o 
   3   1  14      130.93      125.33      2.84 o 
   4   1  14      152.83      158.65      4.04 o 
   5   1  14      712.63      712.74     11.47 o 
   6   1  14      637.63      661.08     13.72 o 
   7   1  14       91.14       96.19      7.71 o 
   8   1  14      148.17      153.65      8.63 o 
   0   2  14      623.30      640.03     10.59 o 
   1   2  14       35.13       35.15      1.36 o 
   2   2  14       31.58       34.50      1.55 o 
   3   2  14       87.51       84.92      2.36 o 
   4   2  14      390.50      401.67     10.27 o 
   5   2  14       16.62       15.23      1.82 o 
   6   2  14       52.75       56.69      7.79 o 
   7   2  14       15.05       16.06      6.05 o 
   8   2  14      244.96      250.62     11.25 o 
   1   3  14     1050.29     1040.61     10.28 o 
   2   3  14      310.47      317.85      4.40 o 
   3   3  14        3.90        3.40      0.94 o 
   4   3  14        2.95        3.00      1.16 o 
   5   3  14      459.97      475.64     13.23 o 
   6   3  14      385.77      394.21     11.11 o 
   7   3  14      145.20      150.37      6.55 o 
   8   3  14       83.95       79.81      9.89 o 
   0   4  14      742.48      749.82     10.90 o 
   1   4  14       26.40       26.35      1.29 o 
   2   4  14       37.61       35.88      1.52 o 
   3   4  14       98.19       98.96      2.59 o 
   4   4  14      452.91      452.63     11.38 o 
   5   4  14       35.52       32.60      2.89 o 
   6   4  14       65.32       64.68      4.43 o 
   7   4  14        1.86        2.92      1.98 o 
   1   5  14      188.24      189.78      3.49 o 
   2   5  14      810.76      820.41     10.09 o 
   3   5  14      115.14      109.14      2.96 o 
   4   5  14       99.73      102.74      3.70 o 
   5   5  14      421.58      436.97     11.69 o 
   6   5  14      358.71      354.82     10.74 o 
   7   5  14       39.77       43.52      4.14 o 
   0   6  14      286.56      283.24      7.62 o 
   1   6  14       86.47       80.18      2.43 o 
   2   6  14       58.42       58.43      2.58 o 
   3   6  14      335.77      314.37      8.57 o 
   4   6  14       57.54       55.15      3.09 o 
   5   6  14      141.85      137.10      6.46 o 
   6   6  14       26.28       25.32      4.39 o 
   7   6  14        0.50        2.37      2.06 o 
   1   7  14      324.32      334.86      6.77 o 
   2   7  14      811.75      769.28     21.64 o 
   3   7  14       44.40       43.55      2.86 o 
   4   7  14       74.77       74.64      3.70 o 
   5   7  14      365.99      375.07     10.34 o 
   6   7  14      437.20      438.57     16.46 o 
   0   8  14      159.97      176.90      7.27 o 
   1   8  14        6.14        4.76      1.43 o 
   2   8  14        8.03        9.41      1.65 o 
   3   8  14       13.23       16.43      2.05 o 
   4   8  14      126.68      118.65      5.67 o 
   5   8  14        0.46        2.57      1.87 o 
   1   9  14      243.83      246.05      7.61 o 
   2   9  14      142.32      138.49      4.98 o 
   3   9  14        5.09        6.35      1.68 o 
   4   9  14        2.49        5.13      3.60 o 
   0  10  14      351.11      353.42     13.20 o 
   1  10  14        5.03        2.69      1.69 o 
   2  10  14       18.57       18.39      2.56 o 
   3  10  14       21.18       21.29      2.46 o 
   1   0  15      321.84      334.83      8.12 o 
   2   0  15      406.79      410.74      7.93 o 
   3   0  15       38.85       37.64      3.00 o 
   4   0  15      192.47      190.21      6.48 o 
   5   0  15      175.59      182.81      9.34 o 
   6   0  15      608.95      615.47     18.60 o 
   7   0  15        2.93        1.06      2.90 o 
   8   0  15        3.10        0.48      3.17 o 
   0   1  15     3258.77     3265.31     53.82 o 
   1   1  15       57.10       62.01      1.84 o 
   2   1  15      216.82      228.51      3.83 o 
   3   1  15      158.10      163.68      3.42 o 
   4   1  15      853.90      863.56     15.65 o 
   5   1  15       28.74       28.28      2.32 o 
   6   1  15      248.62      257.70      7.48 o 
   7   1  15        0.24        2.44      2.05 o 
   8   1  15       22.19       16.21      3.62 o 
   1   2  15      112.07      112.72      2.55 o 
   2   2  15      495.24      495.86      7.12 o 
   3   2  15      109.78      110.83      3.28 o 
   4   2  15      224.56      228.88      5.65 o 
   5   2  15       15.41       17.80      1.99 o 
   6   2  15      800.16      804.47     18.26 o 
   7   2  15        9.80        7.38      2.70 o 
   8   2  15        1.91        3.78      2.60 o 
   0   3  15     2013.53     1998.43     26.96 o 
   1   3  15      109.16      115.52      2.38 o 
   2   3  15      134.41      139.62      3.22 o 
   3   3  15      122.78      126.92      4.16 o 
   4   3  15      548.33      515.89     15.21 o 
   5   3  15       68.88       70.54      3.81 o 
   6   3  15      182.24      173.72      7.23 o 
   7   3  15      168.83      159.67      6.88 o 
   1   4  15       73.01       69.83      2.01 o 
   2   4  15      433.82      432.59      6.18 o 
   3   4  15       40.91       34.70      2.45 o 
   4   4  15      193.00      176.37      8.30 o 
   5   4  15        2.53        2.70      1.47 o 
   6   4  15      758.76      726.33     17.28 o 
   7   4  15        1.19        2.49      1.90 o 
   0   5  15     1987.83     1992.24     29.21 o 
   1   5  15       96.32       94.11      2.50 o 
   2   5  15      138.83      135.84      3.31 o 
   3   5  15      233.88      235.25      5.65 o 
   4   5  15      566.38      537.68     15.77 o 
   5   5  15       31.77       36.91      4.78 o 
   6   5  15      169.95      181.03      9.41 o 
   7   5  15        1.19        3.14      2.03 o 
   1   6  15      133.45      127.61      3.47 o 
   2   6  15      254.19      255.55      6.22 o 
   3   6  15       28.14       25.44      2.39 o 
   4   6  15       86.65       84.29      3.73 o 
   5   6  15      100.97       98.46      6.91 o 
   6   6  15      389.54      390.72     15.13 o 
   0   7  15     1579.12     1572.91     32.55 o 
   1   7  15        7.24        6.33      1.37 o 
   2   7  15       99.48       97.29      4.07 o 
   3   7  15       17.51       14.59      2.22 o 
   4   7  15      483.19      473.75      9.75 o 
   5   7  15        4.50        3.93      2.27 o 
   6   7  15      111.46      108.30     16.18 o 
   1   8  15       32.85       42.64      3.00 o 
   2   8  15      201.34      199.84      7.93 o 
   3   8  15       88.24       83.32      3.93 o 
   4   8  15       73.66       65.22      4.27 o 
   5   8  15       27.92       25.76      3.37 o 
   0   9  15      701.01      710.65     16.05 o 
   1   9  15       37.26       36.59      3.00 o 
   2   9  15       35.37       36.99      3.03 o 
   3   9  15       48.80       53.32      3.87 o 
   4   9  15      247.43      252.31      9.83 o 
   1  10  15       10.55       14.42      2.41 o 
   2  10  15      212.82      203.88      6.39 o 
   0   0  16      160.35      169.41      7.63 o 
   1   0  16      143.13      147.98      5.00 o 
   2   0  16        3.67        3.52      1.23 o 
   3   0  16      128.67      137.44      5.20 o 
   4   0  16      310.47      312.70     14.07 o 
   5   0  16      140.83      141.58      7.31 o 
   6   0  16      181.32      192.73      9.05 o 
   7   0  16      133.24      138.52     11.00 o 
   1   1  16     1781.56     1791.08     20.59 o 
   2   1  16       84.84       89.76      2.62 o 
   3   1  16       26.10       26.31      1.80 o 
   4   1  16        2.47        3.07      1.12 o 
   5   1  16      643.42      653.28     13.57 o 
   6   1  16       80.92       84.35      4.27 o 
   7   1  16       24.28       18.06      3.59 o 
   0   2  16       94.00       90.79      3.58 o 
   1   2  16        1.24        1.63      0.71 o 
   2   2  16        6.23        6.31      1.00 o 
   3   2  16       84.69       86.48      3.34 o 
   4   2  16      129.99      125.74      4.11 o 
   5   2  16      391.33      400.76     12.73 o 
   6   2  16      102.07      100.14      5.28 o 
   7   2  16      151.33      143.18      8.04 o 
   1   3  16     1126.26     1127.50     13.47 o 
   2   3  16      252.16      255.81      5.73 o 
   3   3  16      300.17      304.01      7.12 o 
   4   3  16       33.84       31.37      3.32 o 
   5   3  16      950.95      976.92     18.65 o 
   6   3  16      112.74      112.51      5.53 o 
   7   3  16        4.71        2.94      1.99 o 
   0   4  16       27.00       29.64      2.14 o 
   1   4  16        2.30        2.00      0.71 o 
   2   4  16        0.03        1.10      0.97 o 
   3   4  16       53.66       47.78      3.36 o 
   4   4  16       91.29       82.87      5.92 o 
   5   4  16      216.64      219.15      8.45 o 
   6   4  16       66.59       70.64      4.72 o 
   7   4  16       82.94       73.56      8.95 o 
   1   5  16     1509.51     1525.93     17.46 o 
   2   5  16       81.60       81.93      2.85 o 
   3   5  16       21.50       19.70      1.98 o 
   4   5  16        2.21        4.11      1.78 o 
   5   5  16      557.76      569.39     37.13 o 
   6   5  16       88.67       72.42      6.41 o 
   0   6  16      109.26      119.28      5.97 o 
   1   6  16       76.11       80.43      3.28 o 
   2   6  16        2.16        1.02      1.06 o 
   3   6  16       80.24       72.89      4.04 o 
   4   6  16      183.27      193.25      7.11 o 
   5   6  16       87.91       85.88      6.64 o 
   6   6  16      113.24      117.69     14.22 o 
   1   7  16      583.83      579.49     11.00 o 
   2   7  16       39.64       45.06      2.95 o 
   3   7  16       15.61       13.24      2.24 o 
   4   7  16        3.70        4.04      1.51 o 
   5   7  16      270.00      275.69     12.20 o 
   0   8  16       67.76       66.25      4.59 o 
   1   8  16        4.34        5.41      1.55 o 
   2   8  16        3.79        4.04      1.45 o 
   3   8  16        9.52       12.29      1.90 o 
   4   8  16       85.90       84.36      4.27 o 
   1   9  16      391.06      388.04     10.01 o 
   2   9  16       89.28       89.51      5.13 o 
   3   9  16      104.32      102.26      4.56 o 
   1   0  17     1869.74     1903.27     33.47 o 
   2   0  17      388.93      385.49     29.24 o 
   3   0  17      256.55      254.34      9.59 o 
   4   0  17       70.72       66.91      4.92 o 
   5   0  17      638.94      619.68     18.72 o 
   6   0  17       44.99       38.00      8.31 o 
   7   0  17       17.91       23.91      5.78 o 
   0   1  17      310.51      308.64      8.13 o 
   1   1  17      205.68      214.70      4.89 o 
   2   1  17       90.95       90.20      3.37 o 
   3   1  17      160.62      165.47      4.81 o 
   4   1  17      109.89      112.18      3.98 o 
   5   1  17      103.73      105.64      6.17 o 
   6   1  17      316.05      319.62      8.83 o 
   7   1  17       78.06       64.75      6.21 o 
   1   2  17      740.91      753.54     12.90 o 
   2   2  17      162.38      155.50      4.13 o 
   3   2  17      446.07      433.90      8.98 o 
   4   2  17      103.23       95.02      5.12 o 
   5   2  17      554.70      541.26     12.10 o 
   6   2  17       12.55       11.03      2.63 o 
   7   2  17       54.34       58.99      4.65 o 
   0   3  17        1.41        2.54      1.11 o 
   1   3  17      118.25      119.37      3.55 o 
   2   3  17        3.89        4.55      1.16 o 
   3   3  17       12.67       13.79      1.84 o 
   4   3  17        3.98        5.71      1.92 o 
   5   3  17      391.29      377.63     11.63 o 
   6   3  17      147.11      160.36      6.77 o 
   7   3  17      179.66      175.92      7.52 o 
   1   4  17      744.04      759.97     11.23 o 
   2   4  17       47.28       47.62      2.86 o 
   3   4  17      317.50      306.03      9.02 o 
   4   4  17       41.52       39.58      4.99 o 
   5   4  17      488.89      497.32     14.28 o 
   6   4  17       14.12       12.58      3.21 o 
   0   5  17      160.16      161.85      5.43 o 
   1   5  17      182.50      190.75      4.29 o 
   2   5  17       64.27       61.84      3.08 o 
   3   5  17      164.33      162.60      7.52 o 
   4   5  17       30.37       25.04      3.01 o 
   5   5  17       62.82       58.70      4.88 o 
   6   5  17      201.11      210.07     10.46 o 
   1   6  17     1012.37     1022.94     17.48 o 
   2   6  17      201.23      196.09      5.50 o 
   3   6  17      165.36      148.96      7.84 o 
   4   6  17       37.79       37.48      3.62 o 
   5   6  17      395.87      387.55     16.99 o 
   0   7  17      134.50      129.34      6.21 o 
   1   7  17      104.08      104.33      4.18 o 
   2   7  17       21.73       20.20      2.36 o 
   3   7  17       75.20       72.80      5.30 o 
   4   7  17       89.45       76.91      4.91 o 
   5   7  17       79.40       73.42      6.64 o 
   1   8  17      285.58      289.32      7.41 o 
   2   8  17      106.74      117.61      5.86 o 
   3   8  17      234.91      239.47      7.11 o 
   4   8  17       47.38       42.23      4.44 o 
   0   9  17        0.46        1.58      2.24 o 
   1   9  17       66.60       70.42      3.97 o 
   2   9  17        1.21        3.23      1.56 o 
   0   0  18      798.67      801.54     23.34 o 
   1   0  18      219.51      241.17      9.63 o 
   2   0  18      159.53      160.79      7.69 o 
   3   0  18      755.92      773.24     32.27 o 
   4   0  18       59.16       56.15      8.35 o 
   5   0  18      126.72      131.58      7.39 o 
   6   0  18       60.61       52.35      5.32 o 
   7   0  18       27.15       19.18      5.48 o 
   1   1  18        9.41        8.62      1.41 o 
   2   1  18      305.76      305.39      8.08 o 
   3   1  18      188.52      186.85      7.00 o 
   4   1  18        6.03        3.84      1.83 o 
   5   1  18      145.60      147.50      5.53 o 
   6   1  18      259.01      259.82      7.97 o 
   7   1  18      110.16       95.10      7.08 o 
   0   2  18      574.39      590.02     22.04 o 
   1   2  18      226.87      224.82      6.60 o 
   2   2  18       27.81       27.05      2.23 o 
   3   2  18      620.34      632.96     11.95 o 
   4   2  18      244.14      237.57      8.51 o 
   5   2  18        6.52        5.91      2.16 o 
   6   2  18       49.57       53.40      3.82 o 
   1   3  18      147.85      147.34      4.59 o 
   2   3  18       23.83       25.59      2.25 o 
   3   3  18      206.04      198.59      7.65 o 
   4   3  18       86.92       74.19      5.51 o 
   5   3  18       24.71       28.98      4.48 o 
   6   3  18      231.12      224.63     24.61 o 
   0   4  18      698.05      698.12     16.46 o 
   1   4  18      247.95      258.36      5.89 o 
   2   4  18       48.90       44.84      3.35 o 
   3   4  18      675.23      652.94     14.56 o 
   4   4  18      247.11      230.67     19.36 o 
   5   4  18        7.72        3.99      2.13 o 
   6   4  18       53.02       47.80      5.60 o 
   1   5  18        6.12        6.59      1.27 o 
   2   5  18      202.05      199.58      6.88 o 
   3   5  18      104.94       97.37      4.86 o 
   4   5  18        0.05        0.11      1.44 o 
   5   5  18       91.38       86.40      5.86 o 
   0   6  18      455.27      458.82     12.88 o 
   1   6  18      129.55      129.54      4.44 o 
   2   6  18       87.46       81.63      3.64 o 
   3   6  18      446.55      427.49     18.57 o 
   4   6  18       47.38       41.70      3.86 o 
   5   6  18       60.11       55.38      5.82 o 
   1   7  18       10.52       13.29      1.91 o 
   2   7  18      176.98      163.31      5.27 o 
   3   7  18      125.87      116.23      6.60 o 
   4   7  18        7.46        9.70      3.51 o 
   0   8  18      169.94      185.12     11.97 o 
   1   8  18       73.58       75.44      3.88 o 
   2   8  18        5.13        5.79      2.51 o 
   3   8  18      198.43      201.93      6.49 o 
   1   0  19        0.21        1.99      1.51 o 
   2   0  19     1732.73     1782.81     44.61 o 
   3   0  19        4.54        5.98      3.50 o 
   4   0  19      444.18      431.47     14.63 o 
   5   0  19      111.17      109.28      6.95 o 
   6   0  19      148.54      154.18      8.63 o 
   0   1  19       83.38       86.28      5.50 o 
   1   1  19      208.68      210.08      6.43 o 
   2   1  19        6.80        7.91      1.61 o 
   3   1  19      266.15      255.77      9.45 o 
   4   1  19      111.22      113.13      5.69 o 
   5   1  19       10.19        6.68      2.21 o 
   6   1  19       12.42       10.94      2.25 o 
   1   2  19        0.21        3.91      1.41 o 
   2   2  19     1068.66     1069.39     20.26 o 
   3   2  19       24.52       25.17      2.73 o 
   4   2  19      102.23      101.92      5.50 o 
   5   2  19       21.98       21.13      3.22 o 
   6   2  19      332.66      320.91     11.41 o 
   0   3  19        2.66        2.15      2.21 o 
   1   3  19       26.96       26.33      2.22 o 
   2   3  19       75.04       76.98      4.10 o 
   3   3  19        9.83        9.08      2.80 o 
   4   3  19      183.68      182.29      7.64 o 
   5   3  19       18.32       18.00      3.11 o 
   6   3  19        8.95        9.02      3.21 o 
   1   4  19       10.82       11.10      1.72 o 
   2   4  19      964.64      978.26     19.61 o 
   3   4  19       32.92       28.42      3.00 o 
   4   4  19      112.96      110.09      6.05 o 
   5   4  19        4.28        4.45      2.19 o 
   0   5  19      136.93      142.12     11.13 o 
   1   5  19      108.06      113.62      4.36 o 
   2   5  19        0.00        2.59      1.80 o 
   3   5  19      140.20      135.52      5.80 o 
   4   5  19       91.61       82.67      5.67 o 
   5   5  19        2.99        2.61      2.15 o 
   1   6  19        0.49        2.87      1.23 o 
   2   6  19     1019.30      998.09     20.69 o 
   3   6  19        1.94        4.83      1.83 o 
   4   6  19      239.56      234.55     11.39 o 
   0   7  19       35.67       29.47      4.18 o 
   1   7  19      125.35      128.82      4.77 o 
   2   7  19       10.94       11.03      1.89 o 
   3   7  19      151.56      146.84     19.33 o 
   1   8  19        0.55        0.58      1.48 o 
   2   8  19      457.10      466.17     10.11 o 
   0   0  20      274.45      284.53     15.81 o 
   1   0  20      167.94      159.64      8.03 o 
   2   0  20        1.20        0.58      1.57 o 
   3   0  20      241.07      231.70     15.24 o 
   4   0  20      256.21      261.87     16.94 o 
   5   0  20        3.94        4.51      4.03 o 
   6   0  20       12.62       13.13      3.56 o 
   1   1  20        3.01        1.45      1.56 o 
   2   1  20      822.50      827.55     17.12 o 
   3   1  20       67.37       73.05      6.18 o 
   4   1  20      235.15      237.58      8.75 o 
   5   1  20        0.26        1.49      1.82 o 
   6   1  20       88.83       90.25      9.87 o 
   0   2  20       10.53        8.21      7.28 o 
   1   2  20      113.14      115.46      4.76 o 
   2   2  20       87.63       87.15      5.11 o 
   3   2  20      207.73      211.29      8.08 o 
   4   2  20      160.75      164.76      7.27 o 
   5   2  20        2.63        0.74      1.78 o 
   6   2  20        3.96        2.15      2.14 o 
   1   3  20       50.77       51.37      3.47 o 
   2   3  20      851.00      863.70     17.72 o 
   3   3  20       92.41       91.36      4.82 o 
   4   3  20       95.40       90.43      5.86 o 
   5   3  20        9.01        8.88      2.45 o 
   0   4  20        6.08        9.08      2.55 o 
   1   4  20       81.05       89.24      3.84 o 
   2   4  20       49.47       53.70      3.77 o 
   3   4  20      161.77      163.61      6.37 o 
   4   4  20       99.28       92.27      8.78 o 
   5   4  20        4.87        2.15      2.14 o 
   1   5  20        9.15        8.82      2.00 o 
   2   5  20      769.53      768.50     22.18 o 
   3   5  20       57.33       57.56      4.25 o 
   4   5  20      234.46      224.95     12.62 o 
   0   6  20      176.40      182.62      7.49 o 
   1   6  20       96.23       97.69      5.81 o 
   2   6  20        0.85        3.10      1.67 o 
   3   6  20      135.94      123.63      5.90 o 
   4   6  20      180.17      173.58      8.70 o 
   1   7  20        2.04        4.21      1.45 o 
   2   7  20      324.11      327.55     10.07 o 
   1   0  21       20.36       17.72      4.64 o 
   2   0  21      137.24      128.62      7.51 o 
   3   0  21       86.52       83.27      9.66 o 
   4   0  21        5.26        7.54      4.31 o 
   5   0  21       39.31       43.02      7.98 o 
   0   1  21      647.74      688.81     21.30 o 
   1   1  21      191.46      195.40      6.58 o 
   2   1  21      103.02       93.76      5.26 o 
   3   1  21      471.63      478.96     17.32 o 
   4   1  21       40.86       40.79      5.28 o 
   5   1  21        1.19        1.55      2.38 o 
   1   2  21       33.69       37.96      3.12 o 
   2   2  21        2.18        3.14      1.63 o 
   3   2  21      117.21      113.85      7.57 o 
   4   2  21      148.06      149.68      7.05 o 
   5   2  21       89.34       78.99      5.62 o 
   0   3  21      502.52      514.49     17.42 o 
   1   3  21      125.36      130.79      5.38 o 
   2   3  21       11.14        7.50      2.76 o 
   3   3  21      286.34      296.75      8.92 o 
   4   3  21      207.38      210.02     11.64 o 
   5   3  21        0.22        1.99      1.99 o 
   1   4  21       58.33       64.92      4.01 o 
   2   4  21        2.87        4.18      1.70 o 
   3   4  21       94.95       96.28      5.34 o 
   4   4  21       94.82       93.66      9.01 o 
   0   5  21      654.07      659.03     21.44 o 
   1   5  21      135.21      142.58      6.04 o 
   2   5  21       98.90       91.45      5.00 o 
   3   5  21      324.36      331.66      9.98 o 
   4   5  21       49.50       51.30      4.89 o 
   1   6  21       18.26       12.88      3.39 o 
   2   6  21       90.32       83.84      4.95 o 
   3   6  21       62.36       62.95      5.85 o 
   0   7  21      225.01      209.39      9.11 o 
   1   7  21      110.89      108.12      5.53 o 
   0   0  22      158.77      147.39     11.61 o 
   1   0  22       54.22       51.91      5.16 o 
   2   0  22       65.84       60.80      5.65 o 
   3   0  22       36.66       41.90      7.46 o 
   4   0  22       13.01       10.12      4.66 o 
   1   1  22      522.50      530.95     12.85 o 
   2   1  22      230.88      242.02      9.12 o 
   3   1  22      192.07      187.99     10.09 o 
   4   1  22       18.03       13.28      3.63 o 
   0   2  22        1.54        2.07      3.77 o 
   1   2  22      105.54      113.51      5.89 o 
   2   2  22        1.79        4.98      1.91 o 
   3   2  22       74.93       69.47      6.45 o 
   4   2  22       14.36       17.64      4.06 o 
   1   3  22      167.85      182.29      7.64 o 
   2   3  22      297.43      305.06     10.84 o 
   3   3  22      138.45      133.56      8.47 o 
   4   3  22      117.69      105.36      6.28 o 
   0   4  22        3.83        6.03      2.43 o 
   1   4  22      132.95      126.50      6.94 o 
   2   4  22        5.79        4.10      2.92 o 
   3   4  22      126.23      114.61      5.59 o 
   1   5  22      361.98      365.07     12.44 o 
   2   5  22      127.59      126.55      5.90 o 
   3   5  22      111.70      104.64      9.20 o 
   0   6  22       72.13       72.74      6.25 o 
   1   6  22       43.28       44.88      6.20 o 
   1   0  23      470.22      487.13     17.38 o 
   2   0  23       86.06       85.01      9.61 o 
   3   0  23        1.57        3.28      3.37 o 
   4   0  23        3.50        4.86      3.96 o 
   0   1  23       87.45       93.62      6.71 o 
   1   1  23       32.04       28.23      3.02 o 
   2   1  23       12.28       13.89      2.65 o 
   3   1  23        2.52        1.02      2.32 o 
   4   1  23       55.02       53.48      6.35 o 
   1   2  23      357.43      378.21     10.47 o 
   2   2  23       90.33       95.18      5.92 o 
   3   2  23       24.44       28.68      6.02 o 
   0   3  23      385.50      388.77     19.70 o 
   1   3  23        0.53        3.63      1.86 o 
   2   3  23       84.01       86.63      6.15 o 
   3   3  23       31.66       27.12      4.59 o 
   1   4  23      406.66      435.93     13.88 o 
   2   4  23       52.04       41.33      9.28 o 
   0   5  23       73.98       75.50      9.05 o 
   1   5  23       23.16       14.31      3.72 o 
   0   0  24      756.67      762.61     34.36 o 
   1   0  24       26.50       38.65      6.38 o 
   2   0  24        8.25       13.18      4.27 o 
   3   0  24      108.16      103.68     10.87 o 
   1   1  24       22.18       18.91      2.65 o 
   2   1  24       74.98       73.62      7.69 o 
   3   1  24        0.49       -1.09      1.85 o 
   0   2  24      648.82      649.37     21.68 o 
   1   2  24        8.27        7.63      3.07 o 
   2   2  24       25.44       26.33      3.67 o 
   1   3  24       89.61       84.69      7.11 o 
   2   3  24      290.41      280.94     10.74 o 
   1   0  25       65.84       76.98      6.79 o 
   0   1  25      136.91      136.86      8.53 o 
                                                 
